# Supplementary material for: Synthesis and crystal structure of a new polymorph of potassium europium(III) bis(sulfate) mono­hydrate, KEu(SO4)2·H2O
Source: Acta Crystallogr E Crystallogr Commun. 2018 Jan 26;74(Pt 2):242–5. doi: 10.1107/S2056989018000567 (PMC5956346; doi:10.1107/S2056989018000567)
Supplement: Supplementary file 1 [file e-74-00242-sup1.cif]

##############################################################################
#                                                                            #
# This CIF contains the data in a paper accepted for publication in          #
# Acta Crystallographica Section E. It conforms to the requirements of       #
# Notes for Authors for Acta Crystallographica Section E, and has been       #
# peer reviewed under the auspices of the IUCr Commission on Journals.       #
#                                                                            #
# Full details of the Crystallographic Information File format               #
# are given in the paper "The Crystallographic Information File (CIF):       #
# a New Standard Archive File for Crystallography" by S. R. Hall, F. H.      #
# Allen and I. D. Brown [Acta Cryst. (1991), A47, 655-685].                  #
#                                                                            #
# The current version of the core CIF dictionary is obtainable from          #
# ftp://ftp.iucr.org/pub/cif_core.dic.                                       #
#                                                                            #
# Software is freely available for graphical display of the structure(s)     #
# in this CIF. For information consult the CIF software page                 #
# http://www.iucr.org/resources/cif/software.                                #
#                                                                            #
# This file may be used for bona fide research purposes within the           #
# scientific community so long as proper attribution is given to the journal # 
# article from which it was obtained.                                        #
#                                                                            #
##############################################################################
data_I
_database_code_depnum_ccdc_archive 'CCDC 1571149'
_audit_creation_method     SHELXL-97
_journal_date_recd_electronic     2017-09-08
_journal_date_accepted     2018-01-09
_journal_name_full     'Acta Crystallographica, Section E'
_journal_year     2018
_journal_volume     74
_journal_issue      2
_journal_page_first     242
_journal_page_last     245
_journal_paper_category     GI
_journal_paper_doi     10.1107/S2056989018000567
_journal_coeditor_code     GW2157
_publ_contact_author_name     'Avijit Kumar Paul'
_publ_contact_author_address
;
Department of Chemistry, National Institute of Technology Kurukshetra,
Haryana 136119,
India
;
_publ_contact_author_email     apaul@nitkkr.ac.in
_publ_contact_author_phone     '0091-1744-233554'
_publ_section_title
;
Synthesis and crystal structure of a new polymorph of potassium europium(III)
bis(sulfate) monohydrate, KEu(SO~4~)~2~\\cdotH~2~O
;
_publ_section_title_footnote     .
loop_
    _publ_author_name
    _publ_author_footnote
    _publ_author_address
    'Paul, Avijit Kumar' .
;
Department of Chemistry,
National Institute of Technology Kurukshetra,
Haryana 136119,
INDIA
;
_publ_section_synopsis
;
In comparison with the known polymorph of KEu(SO~4~)~2~\\cdotH~2~O (monoclinic,
<i>P</i>2~1~/<i>c</i>), the new polymorph crystallizes in the trigonal crystal
system (space group <i>P</i>3~1~21).
;
_chemical_name_systematic
;
Potassium europium(III) bis(sulfate) monohydrate
;
_chemical_name_common     'Potassium europium sulfate'
_chemical_formula_moiety     ?
_chemical_formula_sum     'Eu K O9 S2'
_chemical_formula_iupac     'K Eu (S O4)2, H2 O'
_chemical_formula_weight     399.18
_chemical_melting_point     ?
_symmetry_cell_setting     trigonal
_symmetry_space_group_name_H-M     'P 31 2 1'
_symmetry_space_group_name_Hall     'P 31 2"'
loop_
    _symmetry_equiv_pos_as_xyz
    'x, y, z'
    '-y, x-y, z+1/3'
    'y, x, -z'
    '-x+y, -x, z+2/3'
    '-x, -x+y, -z+1/3'
    'x-y, -y, -z+2/3'
_cell_length_a     6.9065(2)
_cell_length_b     6.9065(2)
_cell_length_c     12.7802(5)
_cell_angle_alpha     90.00
_cell_angle_beta     90.00
_cell_angle_gamma     120.00
_cell_volume     527.94(3)
_cell_formula_units_Z     3
_cell_measurement_reflns_used     848
_cell_measurement_theta_min     3.41
_cell_measurement_theta_max     28.62
_cell_measurement_temperature     293(2)
_exptl_crystal_description     'Block like'
_exptl_crystal_colour     'Light yellow'
_exptl_crystal_size_max     0.14
_exptl_crystal_size_mid     0.12
_exptl_crystal_size_min     0.08
_exptl_crystal_density_diffrn     3.767
_exptl_crystal_density_meas     ?
_exptl_crystal_density_method     'not measured'
_exptl_crystal_F_000     558
_exptl_absorpt_coefficient_mu     10.118
_exptl_absorpt_correction_type     multi-scan
_exptl_absorpt_process_details
;
(SADABS; Sheldrick, 1996)
;
_exptl_absorpt_correction_T_min     0.3316
_exptl_absorpt_correction_T_max     0.4982
_exptl_special_details     ?
_diffrn_ambient_temperature     293(2)
_diffrn_radiation_type     MoK\a
_diffrn_radiation_wavelength     0.71073
_diffrn_radiation_source     'fine-focus sealed tube'
_diffrn_radiation_monochromator     graphite
_diffrn_measurement_device_type     'Bruker SMART CCD area detector'
_diffrn_measurement_method     '\f and \w scans'
_diffrn_detector_area_resol_mean     ?
_diffrn_reflns_number     3856
_diffrn_reflns_av_R_equivalents     0.0317
_diffrn_reflns_av_sigmaI/netI     0.0246
_diffrn_reflns_theta_min     3.41
_diffrn_reflns_theta_max     28.62
_diffrn_reflns_theta_full     28.62
_diffrn_measured_fraction_theta_max     0.961
_diffrn_measured_fraction_theta_full     0.961
_diffrn_reflns_limit_h_min     -9
_diffrn_reflns_limit_h_max     9
_diffrn_reflns_limit_k_min     -8
_diffrn_reflns_limit_k_max     9
_diffrn_reflns_limit_l_min     -16
_diffrn_reflns_limit_l_max     17
_diffrn_standards_number     ?
_diffrn_standards_interval_count     ?
_diffrn_standards_interval_time     ?
_diffrn_standards_decay_%     ?
_refine_special_details
;
 Refinement of F^2^ against ALL reflections.  The weighted R-factor wR and
 goodness of fit S are based on F^2^, conventional R-factors R are based
 on F, with F set to zero for negative F^2^. The threshold expression of
 F^2^ > 2\s(F^2^) is used only for calculating R-factors(gt) etc. and is
 not relevant to the choice of reflections for refinement.  R-factors based
 on F^2^ are statistically about twice as large as those based on F, and R-
 factors based on ALL data will be even larger.
;
_reflns_number_total     848
_reflns_number_gt     823
_reflns_threshold_expression     >2\s(I)
_refine_ls_structure_factor_coef     Fsqd
_refine_ls_matrix_type     full
_refine_ls_R_factor_all     0.0247
_refine_ls_R_factor_gt     0.0237
_refine_ls_wR_factor_gt     0.0580
_refine_ls_wR_factor_ref     0.0584
_refine_ls_goodness_of_fit_ref     1.069
_refine_ls_restrained_S_all     1.069
_refine_ls_number_reflns     848
_refine_ls_number_parameters     56
_refine_ls_number_restraints     0
_refine_ls_hydrogen_treatment     .
_refine_ls_weighting_scheme     calc
_refine_ls_weighting_details
         'calc w=1/[\s^2^(Fo^2^)+(0.0260P)^2^+3.0791P] where P=(Fo^2^+2Fc^2^)/3'
_atom_sites_solution_hydrogens     .
_atom_sites_solution_primary     direct
_atom_sites_solution_secondary     difmap
_refine_ls_shift/su_max     0.000
_refine_ls_shift/su_mean     0.000
_refine_diff_density_max     1.156
_refine_diff_density_min     -0.862
_refine_ls_extinction_method     none
_refine_ls_extinction_coef     ?
_refine_ls_abs_structure_details
;
Flack (1983)
;
_refine_ls_abs_structure_Flack     -0.02(3)
loop_
    _atom_type_symbol
    _atom_type_description
    _atom_type_scat_dispersion_real
    _atom_type_scat_dispersion_imag
    _atom_type_scat_source
    'O' 'O' 0.0106 0.0060
                         'International Tables Vol C Tables 4.2.6.8 and 6.1.1.4'
    'S' 'S' 0.1246 0.1234
                         'International Tables Vol C Tables 4.2.6.8 and 6.1.1.4'
    'Eu' 'Eu' -0.1578 3.6682
                         'International Tables Vol C Tables 4.2.6.8 and 6.1.1.4'
    'K' 'K' 0.2009 0.2494
                         'International Tables Vol C Tables 4.2.6.8 and 6.1.1.4'
_computing_data_collection
;
SMART (Bruker, 2000)
;
_computing_cell_refinement
;
SAINT (Bruker, 2000)
;
_computing_data_reduction
;
SAINT (Bruker, 2000)
;
_computing_structure_solution
;
SIR92 (Altomare <i>et al.</i>,  1993)
;
_computing_structure_refinement
;
SHELXL97 (Sheldrick, 2008)
;
_computing_molecular_graphics
;
ORTEP-3 for windows (Farrugia, 2012) and CAMERON (Watkin <i>et al.</i>,
1993)
;
_computing_publication_material
;
PLATON (Spek, 2009)
;
loop_
    _atom_site_type_symbol
    _atom_site_label
    _atom_site_fract_x
    _atom_site_fract_y
    _atom_site_fract_z
    _atom_site_U_iso_or_equiv
    _atom_site_adp_type
    _atom_site_calc_flag
    _atom_site_refinement_flags
    _atom_site_occupancy
    _atom_site_symmetry_multiplicity
    _atom_site_disorder_assembly
    _atom_site_disorder_group
    Eu Eu1 0.56354(7) 0.56354(7) 0.5000 0.00972(12) Uani d S 1 2 . .
    S S1 0.5565(2) 0.5452(2) 0.25595(8) 0.0068(2) Uani d . 1 1 . .
    K K1 0.5398(3) 0.5398(3) 0.0000 0.0196(4) Uani d S 1 2 . .
    O O4 0.3795(8) 0.5049(8) 0.1823(3) 0.0156(11) Uani d . 1 1 . .
    O O3 0.6104(7) 0.7411(7) 0.3231(3) 0.0142(9) Uani d . 1 1 . .
    O O5 0.4906(8) 0.3578(8) 0.3288(3) 0.0155(10) Uani d . 1 1 . .
    O O1 0.9181(15) 0.9181(15) 0.5000 0.068(4) Uani d S 1 2 . .
    O O2 0.7533(7) 0.5868(7) 0.1949(3) 0.0165(10) Uiso d . 1 1 . .
loop_
    _atom_site_aniso_label
    _atom_site_aniso_U_11
    _atom_site_aniso_U_22
    _atom_site_aniso_U_33
    _atom_site_aniso_U_12
    _atom_site_aniso_U_13
    _atom_site_aniso_U_23
    Eu1 0.01111(18) 0.01111(18) 0.00863(18) 0.0068(2) -0.00007(9) 0.00007(9)
    S1 0.0073(6) 0.0090(6) 0.0053(5) 0.0049(6) 0.0001(5) -0.0008(4)
    K1 0.0254(8) 0.0254(8) 0.0167(8) 0.0191(10) 0.0004(4) -0.0004(4)
    O4 0.013(2) 0.025(3) 0.0128(18) 0.012(2) -0.0075(17) -0.0030(18)
    O3 0.020(2) 0.010(2) 0.0136(18) 0.008(2) -0.0018(16) -0.0061(15)
    O5 0.022(3) 0.016(2) 0.014(2) 0.013(2) 0.0000(17) 0.0023(16)
    O1 0.024(4) 0.024(4) 0.154(11) 0.012(4) -0.017(3) 0.017(3)
_geom_special_details
;
 All s.u.'s (except the s.u. in the dihedral angle between two l.s. planes)
 are estimated using the full covariance matrix.  The cell s.u.'s are taken
 into account individually in the estimation of s.u.'s in distances, angles
 and torsion angles; correlations between s.u.'s in cell parameters are only
 used when they are defined by crystal symmetry.  An approximate (isotropic)
 treatment of cell s.u.'s is used for estimating s.u.'s involving l.s. planes.
;
loop_
    _geom_bond_atom_site_label_1
    _geom_bond_atom_site_label_2
    _geom_bond_site_symmetry_2
    _geom_bond_distance
    _geom_bond_publ_flag
    Eu1 O2 2_655 2.425(4) ?
    Eu1 O2 6_565 2.425(5) ?
    Eu1 O4 6_665 2.428(5) ?
    Eu1 O4 2_665 2.428(5) ?
    Eu1 O1 . 2.449(10) ?
    Eu1 O3 3_556 2.514(4) ?
    Eu1 O3 . 2.514(4) ?
    Eu1 O5 . 2.518(4) ?
    Eu1 O5 3_556 2.518(4) ?
    Eu1 S1 3_556 3.1210(11) ?
    Eu1 S1 . 3.1210(11) ?
    Eu1 K1 4_665 4.0356(12) ?
    S1 O4 . 1.456(4) ?
    S1 O2 . 1.465(4) ?
    S1 O5 . 1.470(5) ?
    S1 O3 . 1.484(4) ?
    S1 K1 . 3.2726(11) ?
    S1 K1 2_655 3.6182(15) ?
    S1 K1 2_665 3.6579(19) ?
    K1 O5 4_664 2.374(5) ?
    K1 O5 5_665 2.374(5) ?
    K1 O3 5_655 2.479(4) ?
    K1 O3 4_564 2.479(4) ?
    K1 O4 3 2.538(4) ?
    K1 O4 . 2.538(4) ?
    K1 O2 . 2.830(4) ?
    K1 O2 3 2.830(4) ?
    K1 S1 3 3.2726(11) ?
    K1 S1 4_664 3.6182(15) ?
    K1 S1 5_665 3.6182(15) ?
    O4 Eu1 4_564 2.428(5) ?
    O3 K1 2_665 2.479(4) ?
    O5 K1 2_655 2.374(5) ?
    O2 Eu1 4_664 2.425(4) ?
loop_
    _geom_angle_atom_site_label_1
    _geom_angle_atom_site_label_2
    _geom_angle_atom_site_label_3
    _geom_angle_site_symmetry_1
    _geom_angle_site_symmetry_3
    _geom_angle
    _geom_angle_publ_flag
    O2 Eu1 O2 2_655 6_565 77.6(2) ?
    O2 Eu1 O4 2_655 6_665 73.28(14) ?
    O2 Eu1 O4 6_565 6_665 145.65(16) ?
    O2 Eu1 O4 2_655 2_665 145.65(17) ?
    O2 Eu1 O4 6_565 2_665 73.28(14) ?
    O4 Eu1 O4 6_665 2_665 139.6(2) ?
    O2 Eu1 O1 2_655 . 141.21(10) ?
    O2 Eu1 O1 6_565 . 141.21(10) ?
    O4 Eu1 O1 6_665 . 69.82(12) ?
    O4 Eu1 O1 2_665 . 69.82(12) ?
    O2 Eu1 O3 2_655 3_556 85.25(14) ?
    O2 Eu1 O3 6_565 3_556 124.29(13) ?
    O4 Eu1 O3 6_665 3_556 71.15(14) ?
    O4 Eu1 O3 2_665 3_556 96.34(14) ?
    O1 Eu1 O3 . 3_556 72.05(9) ?
    O2 Eu1 O3 2_655 . 124.29(13) ?
    O2 Eu1 O3 6_565 . 85.25(14) ?
    O4 Eu1 O3 6_665 . 96.34(14) ?
    O4 Eu1 O3 2_665 . 71.15(14) ?
    O1 Eu1 O3 . . 72.05(9) ?
    O3 Eu1 O3 3_556 . 144.10(18) ?
    O2 Eu1 O5 2_655 . 68.88(14) ?
    O2 Eu1 O5 6_565 . 76.38(15) ?
    O4 Eu1 O5 6_665 . 76.45(15) ?
    O4 Eu1 O5 2_665 . 119.87(14) ?
    O1 Eu1 O5 . . 112.47(11) ?
    O3 Eu1 O5 3_556 . 143.20(14) ?
    O3 Eu1 O5 . . 55.58(14) ?
    O2 Eu1 O5 2_655 3_556 76.38(15) ?
    O2 Eu1 O5 6_565 3_556 68.88(14) ?
    O4 Eu1 O5 6_665 3_556 119.87(14) ?
    O4 Eu1 O5 2_665 3_556 76.45(15) ?
    O1 Eu1 O5 . 3_556 112.47(11) ?
    O3 Eu1 O5 3_556 3_556 55.58(14) ?
    O3 Eu1 O5 . 3_556 143.20(14) ?
    O5 Eu1 O5 . 3_556 135.1(2) ?
    O2 Eu1 S1 2_655 3_556 80.93(10) ?
    O2 Eu1 S1 6_565 3_556 96.53(10) ?
    O4 Eu1 S1 6_665 3_556 96.44(10) ?
    O4 Eu1 S1 2_665 3_556 84.68(10) ?
    O1 Eu1 S1 . 3_556 91.61(3) ?
    O3 Eu1 S1 3_556 3_556 27.98(9) ?
    O3 Eu1 S1 . 3_556 154.22(9) ?
    O5 Eu1 S1 . 3_556 149.79(11) ?
    O5 Eu1 S1 3_556 3_556 27.67(11) ?
    O2 Eu1 S1 2_655 . 96.53(10) ?
    O2 Eu1 S1 6_565 . 80.93(10) ?
    O4 Eu1 S1 6_665 . 84.68(10) ?
    O4 Eu1 S1 2_665 . 96.44(10) ?
    O1 Eu1 S1 . . 91.61(3) ?
    O3 Eu1 S1 3_556 . 154.22(9) ?
    O3 Eu1 S1 . . 27.98(9) ?
    O5 Eu1 S1 . . 27.67(11) ?
    O5 Eu1 S1 3_556 . 149.79(11) ?
    S1 Eu1 S1 3_556 . 176.78(5) ?
    O2 Eu1 K1 2_655 4_665 69.92(10) ?
    O2 Eu1 K1 6_565 4_665 141.97(10) ?
    O4 Eu1 K1 6_665 4_665 36.57(10) ?
    O4 Eu1 K1 2_665 4_665 127.33(11) ?
    O1 Eu1 K1 . 4_665 73.44(2) ?
    O3 Eu1 K1 3_556 4_665 35.80(9) ?
    O3 Eu1 K1 . 4_665 129.45(10) ?
    O5 Eu1 K1 . 4_665 108.36(11) ?
    O5 Eu1 K1 3_556 4_665 84.42(10) ?
    S1 Eu1 K1 3_556 4_665 59.86(3) ?
    S1 Eu1 K1 . 4_665 121.20(3) ?
    O4 S1 O2 . . 107.5(2) ?
    O4 S1 O5 . . 112.4(3) ?
    O2 S1 O5 . . 111.0(3) ?
    O4 S1 O3 . . 110.6(3) ?
    O2 S1 O3 . . 110.1(3) ?
    O5 S1 O3 . . 105.2(2) ?
    O4 S1 Eu1 . . 130.45(19) ?
    O2 S1 Eu1 . . 121.99(18) ?
    O5 S1 Eu1 . . 52.70(17) ?
    O3 S1 Eu1 . . 52.64(16) ?
    O4 S1 K1 . . 47.92(18) ?
    O2 S1 K1 . . 59.63(17) ?
    O5 S1 K1 . . 129.05(18) ?
    O3 S1 K1 . . 125.43(18) ?
    Eu1 S1 K1 . . 177.55(5) ?
    O4 S1 K1 . 2_655 106.2(2) ?
    O2 S1 K1 . 2_655 91.13(18) ?
    O5 S1 K1 . 2_655 25.29(17) ?
    O3 S1 K1 . 2_655 128.50(17) ?
    Eu1 S1 K1 . 2_655 76.13(3) ?
    K1 S1 K1 . 2_655 105.93(4) ?
    O4 S1 K1 . 2_665 81.0(2) ?
    O2 S1 K1 . 2_665 121.63(18) ?
    O5 S1 K1 . 2_665 118.38(17) ?
    O3 S1 K1 . 2_665 29.66(17) ?
    Eu1 S1 K1 . 2_665 72.58(2) ?
    K1 S1 K1 . 2_665 105.03(4) ?
    K1 S1 K1 2_655 2_665 143.32(5) ?
    O5 K1 O5 4_664 5_665 128.8(3) ?
    O5 K1 O3 4_664 5_655 76.98(14) ?
    O5 K1 O3 5_665 5_655 153.95(18) ?
    O5 K1 O3 4_664 4_564 153.95(18) ?
    O5 K1 O3 5_665 4_564 76.98(14) ?
    O3 K1 O3 5_655 4_564 77.63(19) ?
    O5 K1 O4 4_664 3 79.99(15) ?
    O5 K1 O4 5_665 3 113.79(14) ?
    O3 K1 O4 5_655 3 69.93(14) ?
    O3 K1 O4 4_564 3 85.94(15) ?
    O5 K1 O4 4_664 . 113.79(14) ?
    O5 K1 O4 5_665 . 79.99(15) ?
    O3 K1 O4 5_655 . 85.94(15) ?
    O3 K1 O4 4_564 . 69.93(14) ?
    O4 K1 O4 3 . 149.2(2) ?
    O5 K1 O2 4_664 . 64.32(13) ?
    O5 K1 O2 5_665 . 99.13(14) ?
    O3 K1 O2 5_655 . 88.93(13) ?
    O3 K1 O2 4_564 . 120.92(13) ?
    O4 K1 O2 3 . 142.03(14) ?
    O4 K1 O2 . . 51.72(13) ?
    O5 K1 O2 4_664 3 99.13(14) ?
    O5 K1 O2 5_665 3 64.32(13) ?
    O3 K1 O2 5_655 3 120.92(13) ?
    O3 K1 O2 4_564 3 88.93(13) ?
    O4 K1 O2 3 3 51.72(13) ?
    O4 K1 O2 . 3 142.03(14) ?
    O2 K1 O2 . 3 142.94(19) ?
    O5 K1 S1 4_664 . 89.74(9) ?
    O5 K1 S1 5_665 . 89.12(10) ?
    O3 K1 S1 5_655 . 87.27(10) ?
    O3 K1 S1 4_564 . 94.81(10) ?
    O4 K1 S1 3 . 156.52(12) ?
    O4 K1 S1 . . 25.19(10) ?
    O2 K1 S1 . . 26.53(9) ?
    O2 K1 S1 3 . 151.64(10) ?
    O5 K1 S1 4_664 3 89.12(10) ?
    O5 K1 S1 5_665 3 89.74(9) ?
    O3 K1 S1 5_655 3 94.81(10) ?
    O3 K1 S1 4_564 3 87.27(10) ?
    O4 K1 S1 3 3 25.19(10) ?
    O4 K1 S1 . 3 156.52(12) ?
    O2 K1 S1 . 3 151.64(10) ?
    O2 K1 S1 3 3 26.53(9) ?
    S1 K1 S1 . 3 177.34(9) ?
    O5 K1 S1 4_664 4_664 15.34(9) ?
    O5 K1 S1 5_665 4_664 132.36(15) ?
    O3 K1 S1 5_655 4_664 73.36(10) ?
    O3 K1 S1 4_564 4_664 144.15(11) ?
    O4 K1 S1 3 4_664 64.67(11) ?
    O4 K1 S1 . 4_664 127.34(11) ?
    O2 K1 S1 . 4_664 79.43(9) ?
    O2 K1 S1 3 4_664 88.26(10) ?
    S1 K1 S1 . 4_664 104.28(3) ?
    S1 K1 S1 3 4_664 74.79(3) ?
    O5 K1 S1 4_664 5_665 132.36(15) ?
    O5 K1 S1 5_665 5_665 15.34(9) ?
    O3 K1 S1 5_655 5_665 144.15(11) ?
    O3 K1 S1 4_564 5_665 73.36(10) ?
    O4 K1 S1 3 5_665 127.34(11) ?
    O4 K1 S1 . 5_665 64.67(11) ?
    O2 K1 S1 . 5_665 88.26(10) ?
    O2 K1 S1 3 5_665 79.43(9) ?
    S1 K1 S1 . 5_665 74.79(3) ?
    S1 K1 S1 3 5_665 104.28(3) ?
    S1 K1 S1 4_664 5_665 140.69(8) ?
    S1 O4 Eu1 . 4_564 144.3(3) ?
    S1 O4 K1 . . 106.9(2) ?
    Eu1 O4 K1 4_564 . 108.69(16) ?
    S1 O3 K1 . 2_665 133.1(2) ?
    S1 O3 Eu1 . . 99.4(2) ?
    K1 O3 Eu1 2_665 . 107.82(15) ?
    S1 O5 K1 . 2_655 139.4(2) ?
    S1 O5 Eu1 . . 99.6(2) ?
    K1 O5 Eu1 2_655 . 117.07(16) ?
    S1 O2 Eu1 . 4_664 140.9(3) ?
    S1 O2 K1 . . 93.8(2) ?
    Eu1 O2 K1 4_664 . 104.89(15) ?
