# Supplementary material for: Synthesis and crystal structure of a new polymorph of potassium europium(III) bis(sulfate) mono­hydrate, KEu(SO4)2·H2O
Source: Acta Crystallogr E Crystallogr Commun. 2018 Jan 26;74(Pt 2):242–5. doi: 10.1107/S2056989018000567 (PMC5956346; doi:10.1107/S2056989018000567)
Supplement: Supplementary file 2 [file e-74-00242-Isup2.hkl]

#
# h,k,l, Fc-squared, Fo-squared, sigma(Fo-squared) and status flag
#
data_I
_shelx_title ' AVI1715FC in P3121'
_shelx_refln_list_code          4
_shelx_F_calc_maximum      238.56
_exptl_crystal_F_000       558.00
_reflns_d_resolution_high  0.7418
 
loop_
 _symmetry_equiv_pos_as_xyz
 'x, y, z'
 '-y, x-y, z+1/3'
 'y, x, -z'
 '-x+y, -x, z+2/3'
 '-x, -x+y, -z+1/3'
 'x-y, -y, -z+2/3'
 
_cell_length_a     6.9065
_cell_length_b     6.9065
_cell_length_c    12.7802
_cell_angle_alpha  90.000
_cell_angle_beta   90.000
_cell_angle_gamma 120.000
 
_shelx_F_squared_multiplier     1.000
 
loop_
 _refln_index_h
 _refln_index_k
 _refln_index_l
 _refln_F_squared_calc
 _refln_F_squared_meas
 _refln_F_squared_sigma
 _refln_observed_status
   0   1   0    11693.98    11435.91     44.04 o
   1   1   0    29188.25    28392.53    141.18 o
  -1   2   0    29026.64    28416.95    130.93 o
   0   2   0    56139.05    57095.07    395.09 o
   1   2   0     6528.33     6357.31     61.19 o
   2   2   0    13807.29    14481.62    168.03 o
  -1   3   0     6136.18     6037.50     64.12 o
   0   3   0      283.92      450.18     20.00 o
   1   3   0    24246.18    24794.04    145.80 o
   2   3   0      554.48      573.63     27.33 o
   3   3   0    28342.28    28764.27    478.08 o
  -2   4   0    14094.04    14364.62    130.12 o
  -1   4   0    24200.66    24780.20    146.31 o
   0   4   0     3792.76     3999.65     73.30 o
   1   4   0    10420.41    10567.70    119.01 o
   2   4   0     4167.37     4229.53     67.90 o
   3   4   0     1413.41     1320.67     61.92 o
   4   4   0     4095.02     4311.17    165.87 o
  -2   5   0      505.78      541.55     23.54 o
  -1   5   0    10056.25    10296.50    167.31 o
   0   5   0     5745.49     5866.87     94.85 o
   1   5   0    17645.25    17811.67    221.07 o
   2   5   0     5631.37     5741.91    126.60 o
   3   5   0     8617.24     8526.24    137.23 o
  -3   6   0    28573.29    28841.05    408.20 o
  -2   6   0     3999.62     3965.22     69.55 o
  -1   6   0    17919.65    18292.05    205.97 o
   0   6   0        6.52       67.96     21.25 o
   1   6   0     2536.18     2317.28     75.02 o
   2   6   0     2582.94     2466.25     75.23 o
   3   6   0       37.52       85.82     82.14 o
  -3   7   0     1473.59     1407.50     52.53 o
  -2   7   0     5604.90     5927.36    107.49 o
  -1   7   0     2543.73     2498.23     88.14 o
   0   7   0     9848.87     9664.98    230.61 o
  -4   8   0     4381.96     4433.06    215.12 o
  -3   8   0     8457.05     8459.78    218.88 o
  -2   8   0     2442.30     2411.96    114.10 o
  -4   9   0     1802.86     1754.89    103.26 o
  -1   1   1    15520.22    15690.92    121.74 o
   0   1   1     2559.98     2829.81     24.28 o
   1   1   1     3222.22     3423.99     24.93 o
  -3   2   1     1386.54     1546.79     24.86 o
  -2   2   1      986.63     1124.65     16.43 o
  -1   2   1     3480.40     3741.19     25.72 o
   0   2   1     4268.69     4237.37     32.87 o
   1   2   1     8541.76     8419.22     57.61 o
   2   2   1     5241.32     5161.42     57.64 o
  -5   3   1     5417.17     5076.88     63.41 o
  -4   3   1      433.33      455.74     16.51 o
  -3   3   1    13582.91    13435.66    127.48 o
  -2   3   1     1601.59     1701.57     25.66 o
  -1   3   1     8499.77     8367.86     87.65 o
   0   3   1      363.80      392.11     16.32 o
   1   3   1      910.72      899.28     20.67 o
   2   3   1     2080.74     2005.09     38.27 o
   3   3   1     1025.32     1045.85     39.98 o
  -7   4   1     4776.67     4842.06     89.34 o
  -6   4   1     1004.27     1031.80     32.92 o
  -5   4   1     4735.73     4695.87     67.35 o
  -4   4   1      240.86      207.94     17.09 o
  -3   4   1      290.49      285.19     14.08 o
  -2   4   1     5054.73     5171.75     54.81 o
  -1   4   1      983.63     1003.65     30.78 o
   0   4   1     6547.48     6468.67     88.66 o
   1   4   1     1480.64     1423.98     28.74 o
   2   4   1     4758.77     4647.16     74.95 o
   3   4   1      240.81      272.87     21.03 o
   4   4   1      714.91      739.19     44.44 o
  -9   5   1      543.30      571.74     89.62 o
  -8   5   1      873.06      857.06     45.53 o
  -7   5   1      770.86      816.48     51.61 o
  -6   5   1     2796.59     2761.45     69.29 o
  -5   5   1     3458.61     3281.25     71.15 o
  -4   5   1     4951.45     4985.88     90.68 o
  -3   5   1     5288.99     4782.10     79.03 o
  -2   5   1     2138.99     2243.78     47.84 o
  -1   5   1     1385.94     1346.69     63.49 o
   0   5   1      215.57      236.69     23.23 o
   1   5   1     1270.39     1305.53    100.83 o
   2   5   1     1637.53     1594.14     61.51 o
   3   5   1     2748.44     2601.82     75.91 o
  -9   6   1     2433.45     2504.01    165.63 o
  -8   6   1      392.22      386.26     31.73 o
  -7   6   1     3114.46     3145.30     83.74 o
  -6   6   1      133.31      133.61     21.38 o
  -5   6   1     2490.20     2560.94     91.28 o
  -4   6   1     1108.79     1179.23     37.62 o
  -3   6   1     1016.45     1085.76     42.78 o
  -2   6   1     4848.53     4805.18    141.91 o
  -1   6   1     1372.41     1473.91     46.93 o
   0   6   1     5027.01     4978.58     98.24 o
   1   6   1      604.34      632.58     39.66 o
   2   6   1     1493.41     1585.79    105.69 o
  -7   7   1        7.43       12.03     40.82 o
  -6   7   1     3382.97     3432.20    103.81 o
  -5   7   1      701.12      636.53     37.04 o
  -4   7   1     4746.08     4765.35    107.65 o
  -3   7   1      222.71      222.90     23.09 o
  -2   7   1     1482.51     1603.62     56.26 o
  -1   7   1      618.45      624.27     42.60 o
   0   7   1       79.14       85.71     35.28 o
  -6   8   1      336.71      402.83     66.79 o
  -5   8   1      892.78      886.04     53.38 o
  -4   8   1      746.67      719.38     51.11 o
  -3   8   1     2855.67     3036.25     99.95 o
  -2   8   1     1616.53     1618.27     91.82 o
  -5   9   1      607.87      520.28     61.97 o
  -4   9   1     1509.94     1546.44    207.94 o
  -1   1   2     2134.40     1859.07     15.13 o
   0   1   2     6642.38     5327.55     33.11 o
   1   1   2     1109.90      829.80     13.76 o
  -3   2   2    22491.93    23512.90    202.26 o
  -2   2   2      152.10       83.79      7.07 o
  -1   2   2      806.47      446.50     11.76 o
   0   2   2     1294.53     1238.52     31.16 o
   1   2   2     3220.90     3262.77     42.95 o
   2   2   2     3379.51     3064.76     34.61 o
  -5   3   2     1449.83     1389.32     34.71 o
  -4   3   2     1023.42     1046.20     32.02 o
  -3   3   2      945.99     1302.65     28.33 o
  -2   3   2    22489.55    23693.21    159.74 o
  -1   3   2     3566.06     3601.30     37.09 o
   0   3   2    23508.00    23862.15    115.48 o
   1   3   2     2919.69     3029.52     53.42 o
   2   3   2     5290.73     5086.38     72.80 o
   3   3   2      304.92      306.48     23.63 o
  -7   4   2       79.72       89.48     17.43 o
  -6   4   2     4535.07     4503.20    109.08 o
  -5   4   2     2917.46     2870.53     48.76 o
  -4   4   2     7758.69     7756.78    138.14 o
  -3   4   2      943.80      864.21     23.50 o
  -2   4   2     3753.81     3578.85     46.08 o
  -1   4   2     2808.27     2941.17     53.69 o
   0   4   2      168.03      274.04     15.53 o
   1   4   2     2530.88     2373.10     38.17 o
   2   4   2     1117.09     1052.31     52.20 o
   3   4   2     2859.12     2770.68     88.55 o
   4   4   2      447.50      439.40     47.57 o
  -9   5   2     1418.14     1485.33     93.05 o
  -8   5   2     1613.73     1509.15     53.09 o
  -7   5   2      975.93     1008.81     35.99 o
  -6   5   2      788.96      773.17     35.93 o
  -5   5   2       91.81      111.86     16.51 o
  -4   5   2     2362.07     2317.27     49.82 o
  -3   5   2     1657.73     1659.82     32.69 o
  -2   5   2     5371.39     5217.78    125.08 o
  -1   5   2     2821.59     2668.49    101.16 o
   0   5   2     4195.28     4358.58     76.65 o
   1   5   2      483.19      474.61     70.38 o
   2   5   2      924.50      846.78     65.97 o
   3   5   2      120.28      150.69     26.84 o
   4   5   2     1438.17     1412.51    133.69 o
  -8   6   2     1394.62     1508.51     58.97 o
  -7   6   2      613.29      615.75     32.03 o
  -6   6   2     3529.10     3806.01    117.73 o
  -5   6   2      917.54      976.35     79.56 o
  -4   6   2     4147.03     4099.20     83.57 o
  -3   6   2      273.08      265.62     22.57 o
  -2   6   2     1081.58     1111.16     38.14 o
  -1   6   2      697.23      756.98     36.99 o
   0   6   2       43.46       79.59     22.67 o
   1   6   2     1990.08     2176.82     73.24 o
   2   6   2      693.02      745.89     48.04 o
  -7   7   2       94.65       80.99     40.32 o
  -6   7   2      531.12      614.76     45.92 o
  -5   7   2      699.51      726.49     47.60 o
  -4   7   2       54.59       70.69     28.02 o
  -3   7   2     2966.54     3051.00     88.14 o
  -2   7   2     1076.33     1083.58     48.49 o
  -1   7   2     2392.16     2526.51     85.90 o
   0   7   2       55.75       67.20     34.85 o
   1   7   2      704.23      877.77    101.68 o
  -7   8   2     1484.27     1751.19    101.59 o
  -6   8   2     1279.80     1434.18     72.67 o
  -5   8   2     1373.28     1336.71     73.37 o
  -4   8   2      444.78      396.21     37.91 o
  -3   8   2       85.03      110.98     37.36 o
  -2   8   2      612.37      764.93     67.26 o
  -6   9   2      151.18      196.28     89.68 o
  -5   9   2     1397.59     1551.08     97.76 o
   0   0   3    15368.39    15242.04    137.17 o
  -1   1   3      123.58      124.68      4.84 o
   0   1   3      497.53      505.62      8.00 o
   1   1   3     3641.17     3545.33     29.43 o
  -3   2   3     1680.60     1705.57     25.67 o
  -2   2   3     9283.67     9408.25     76.35 o
  -1   2   3     3963.55     3968.54     32.78 o
   0   2   3     7053.21     7049.91     54.31 o
   1   2   3     3104.74     3164.04     39.78 o
   2   2   3     1349.15     1281.11     39.82 o
  -5   3   3     1639.39     1571.68     72.64 o
  -4   3   3     6757.44     6397.69    141.51 o
  -3   3   3      109.34      120.85      8.91 o
  -2   3   3     1653.84     1562.12     32.72 o
  -1   3   3     2861.81     2810.25     39.83 o
   0   3   3      287.85      318.84     12.90 o
   1   3   3     7702.56     7290.78     95.09 o
   2   3   3      471.52      471.42     28.47 o
   3   3   3     4196.14     4209.85    113.19 o
  -7   4   3      244.28      209.60     22.66 o
  -6   4   3     1001.20     1038.34     34.01 o
  -5   4   3     1181.12     1191.56     38.55 o
  -4   4   3      528.87      499.16     18.61 o
  -3   4   3     6780.45     6659.91    112.98 o
  -2   4   3     1283.11     1229.17     28.48 o
  -1   4   3     7932.51     7690.11    104.15 o
   0   4   3      350.55      345.38     21.45 o
   1   4   3     1643.92     1675.58     67.08 o
   2   4   3     1311.85     1302.96     51.17 o
   3   4   3      382.25      342.67     29.41 o
   4   4   3     2411.12     2313.91     73.34 o
  -9   5   3      496.45      623.94     89.28 o
  -8   5   3     1193.28     1169.15     46.58 o
  -7   5   3     2323.96     2360.65     54.77 o
  -6   5   3     3367.73     3328.01     83.06 o
  -5   5   3     4293.23     4266.57     76.64 o
  -4   5   3     1334.19     1213.47     43.38 o
  -3   5   3     1566.10     1573.73     40.66 o
  -2   5   3      457.35      459.95     26.65 o
  -1   5   3     1600.25     1713.41     48.49 o
   0   5   3     3263.65     3164.37     85.82 o
   1   5   3     3287.14     3207.57     94.03 o
   2   5   3     1748.37     1670.24     63.21 o
   3   5   3     1281.58     1302.57     60.35 o
  -8   6   3     1331.64     1295.02     65.53 o
  -7   6   3      289.99      422.87     31.40 o
  -6   6   3      227.48      254.17     26.12 o
  -5   6   3     3155.20     3384.97    164.76 o
  -4   6   3     1183.21     1205.62     59.13 o
  -3   6   3     4460.70     4464.43    130.90 o
  -2   6   3     1506.10     1542.86     52.22 o
  -1   6   3     3504.62     3567.93     77.20 o
   0   6   3      814.24      778.42     42.86 o
   1   6   3      299.01      285.15     29.00 o
   2   6   3     1447.63     1483.01     86.73 o
  -7   7   3     3763.57     3682.05    121.29 o
  -6   7   3      386.64      419.89     35.05 o
  -5   7   3     2367.52     2453.03     88.55 o
  -4   7   3      152.47      173.39     30.36 o
  -3   7   3      330.07      321.22     44.74 o
  -2   7   3     1611.60     1681.70     70.42 o
  -1   7   3      243.17      224.07     27.20 o
   0   7   3     2946.76     3000.75    142.55 o
   1   7   3      138.65      121.42     77.38 o
  -7   8   3      520.31      463.27     61.00 o
  -6   8   3     1257.78     1396.44     95.54 o
  -5   8   3     1125.50     1185.56     66.58 o
  -4   8   3     2557.29     2425.21    110.87 o
  -3   8   3     1299.85     1220.14     68.37 o
  -2   8   3     1565.88     1392.63     88.32 o
  -1   8   3      184.76      119.17     75.96 o
  -6   9   3      702.49      714.54     75.34 o
  -5   9   3      517.54      633.16     71.69 o
  -1   1   4    56908.97    51532.23    267.82 o
   0   1   4    16772.84    17196.77     56.03 o
   1   1   4     9837.46     9493.33     59.73 o
  -3   2   4     6666.36     7122.78     95.46 o
  -2   2   4     7072.99     7469.90     55.85 o
  -1   2   4     9318.09     8798.88     65.67 o
   0   2   4     3029.73     2403.94     24.39 o
   1   2   4    48292.16    49783.91    367.23 o
   2   2   4     8564.15     8660.11    144.33 o
  -5   3   4    20738.35    21896.79    183.39 o
  -4   3   4     3505.98     3595.86     46.94 o
  -3   3   4    50697.36    52447.69    188.65 o
  -2   3   4     6788.68     7038.07     69.76 o
  -1   3   4    48238.04    48869.50    496.10 o
   0   3   4      863.21     1064.18     20.27 o
   1   3   4     6876.01     7542.14     76.26 o
   2   3   4     4790.71     5000.67     89.34 o
   3   3   4      308.52      312.74     26.41 o
  -7   4   4    10346.45    10601.17    194.63 o
  -6   4   4     5023.53     4899.11    122.42 o
  -5   4   4     8896.76     9053.83     89.69 o
  -4   4   4      871.86      921.78     23.37 o
  -3   4   4     3427.51     3700.67     53.97 o
  -2   4   4     8750.89     8956.41     84.59 o
  -1   4   4     6459.40     6733.97     71.96 o
   0   4   4    22364.32    23237.76    294.07 o
   1   4   4     7492.97     7913.02     98.28 o
   2   4   4    16661.59    16858.69    181.80 o
   3   4   4     1998.75     1941.54     70.62 o
   4   4   4     3463.21     3226.66     83.14 o
  -9   5   4     1497.48     1276.40    124.69 o
  -8   5   4      573.51      567.79     42.94 o
  -7   5   4     5200.85     5126.46     81.54 o
  -6   5   4     2501.38     2587.92     57.02 o
  -5   5   4    19087.61    20000.81    392.77 o
  -4   5   4     8904.47     9130.61    106.01 o
  -3   5   4    20936.85    22405.61    281.51 o
  -2   5   4     4751.13     4870.49     78.02 o
  -1   5   4     7208.09     7557.37     74.06 o
   0   5   4     1790.81     1844.89     45.55 o
   1   5   4     2158.69     2212.74     61.84 o
   2   5   4     4242.47     4393.30    102.53 o
   3   5   4     2594.39     2747.54     87.37 o
  -8   6   4     1135.45     1251.89     96.51 o
  -7   6   4     8922.52     9421.55    232.93 o
  -6   6   4       13.25       40.81     27.43 o
  -5   6   4     2793.38     2938.21    104.69 o
  -4   6   4     5302.78     5237.58    111.88 o
  -3   6   4      245.28      263.17     31.61 o
  -2   6   4    16144.26    15891.57    450.39 o
  -1   6   4     2120.87     2135.70     54.47 o
   0   6   4    17149.85    16612.36    194.62 o
   1   6   4     1212.21     1166.07     56.07 o
   2   6   4     6803.48     6745.44    138.50 o
  -7   7   4     1425.63     1207.54     87.94 o
  -6   7   4     9312.39     9573.45    268.11 o
  -5   7   4     5228.29     5142.38    138.83 o
  -4   7   4    10726.78    10136.17    214.11 o
  -3   7   4     1858.93     1899.17     75.14 o
  -2   7   4     4018.17     4147.80    208.72 o
  -1   7   4     1269.85     1184.25     62.96 o
   0   7   4      465.77      417.79     43.21 o
   1   7   4     3698.65     3534.61    204.75 o
  -7   8   4     2819.53     2617.89    215.35 o
  -6   8   4     1194.84     1294.56     65.57 o
  -5   8   4      627.19      764.76     86.72 o
  -4   8   4     3441.98     3117.26    214.66 o
  -3   8   4     2439.27     2313.88    113.61 o
  -2   8   4     6494.73     6549.76    189.59 o
  -1   8   4     3567.55     3180.42    191.84 o
  -5   9   4     1383.27     1338.22    121.96 o
  -4   9   4     5806.19     5670.86    254.20 o
  -1   1   5     1181.03     1180.86     16.68 o
   0   1   5    10319.60    10203.91     62.19 o
   1   1   5     4725.65     4780.84     50.11 o
  -3   2   5     7729.31     7513.47     76.36 o
  -2   2   5     5135.06     5426.06     69.84 o
  -1   2   5     4847.20     4968.80     47.22 o
   0   2   5      211.16      236.28      8.08 o
   1   2   5     1467.67     1510.25     27.35 o
   2   2   5     4768.51     4720.72     71.06 o
  -5   3   5     3021.03     2979.76     68.60 o
  -4   3   5     1166.91     1162.21     26.26 o
  -3   3   5      853.89      840.56     23.18 o
  -2   3   5     7905.21     7359.49    112.38 o
  -1   3   5     1639.97     1722.57     36.37 o
   0   3   5    12771.86    12348.99     94.12 o
   1   3   5      984.29     1048.88     35.78 o
   2   3   5     5301.82     5009.25     90.23 o
   3   3   5       85.50       76.38     19.55 o
  -7   4   5      261.05      270.21     28.70 o
  -6   4   5     4680.75     4754.90    100.29 o
  -5   4   5     1230.02     1193.65     46.23 o
  -4   4   5     6444.96     6509.28     76.29 o
  -3   4   5     1202.81     1151.30     41.95 o
  -2   4   5     4546.83     4620.23     65.39 o
  -1   4   5      972.26     1009.52     32.13 o
   0   4   5       20.67       25.95      9.10 o
   1   4   5     4234.23     4253.13     90.92 o
   2   4   5     1084.22     1113.13     54.71 o
   3   4   5     5463.24     5377.19    112.97 o
   4   4   5     1103.91      938.73     52.49 o
  -8   5   5     1806.29     1930.21     95.74 o
  -7   5   5     2011.02     1931.11     60.49 o
  -6   5   5      498.21      483.20     27.76 o
  -5   5   5      860.51      928.15     38.85 o
  -4   5   5     1278.54     1302.01     65.33 o
  -3   5   5     3193.36     3253.45     84.51 o
  -2   5   5     5172.71     4976.17     70.79 o
  -1   5   5     4323.32     4165.96     68.95 o
   0   5   5     2989.26     2912.50     66.19 o
   1   5   5     2029.15     1870.32     90.63 o
   2   5   5      738.72      799.33     44.70 o
   3   5   5      174.83      185.38     34.37 o
  -8   6   5     1785.44     1778.12    101.59 o
  -7   6   5      393.77      404.88     32.36 o
  -6   6   5     4162.59     4347.13    210.05 o
  -5   6   5      498.80      599.53     49.68 o
  -4   6   5     4591.10     4853.47    278.13 o
  -3   6   5      105.88      103.89     27.07 o
  -2   6   5      918.67      965.09     57.53 o
  -1   6   5     2001.92     1976.07     79.26 o
   0   6   5      736.33      737.56     42.65 o
   1   6   5     3159.86     3200.43    118.49 o
   2   6   5     1141.44     1107.26     58.26 o
  -7   7   5      216.66      264.12     38.75 o
  -6   7   5      325.33      273.65     36.54 o
  -5   7   5     2200.10     2251.25     93.80 o
  -4   7   5      299.60      402.87     37.75 o
  -3   7   5     5433.23     5290.77    187.48 o
  -2   7   5      682.63      744.88     49.82 o
  -1   7   5     3161.07     3162.54    221.12 o
   0   7   5       89.21      142.81     34.32 o
  -7   8   5     2466.80     2336.80    114.97 o
  -6   8   5     1810.47     1915.71     94.37 o
  -5   8   5     1782.00     1970.63     93.21 o
  -4   8   5     1026.48      965.18     73.19 o
  -3   8   5      179.68      202.23     45.57 o
  -2   8   5     1118.23      914.70    107.40 o
  -1   8   5      646.01      845.92     97.58 o
   0   0   6    48196.92    47196.49    206.29 o
  -1   1   6     1657.37     1611.33     21.07 o
   0   1   6     2356.94     2383.06     24.54 o
   1   1   6     5058.26     4927.37     43.63 o
  -3   2   6      266.32      228.90     14.61 o
  -2   2   6    12074.91    12373.33    151.45 o
  -1   2   6     4965.04     4903.32     51.96 o
   0   2   6     5674.12     5822.96     67.26 o
   1   2   6     2404.59     2455.70     41.99 o
   2   2   6     1986.92     1979.73     42.68 o
  -5   3   6      457.70      463.27     28.58 o
  -4   3   6     4441.31     4269.21     47.44 o
  -3   3   6      565.47      626.57     26.89 o
  -2   3   6      131.63       89.36     13.60 o
  -1   3   6     2185.76     2142.48     36.82 o
   0   3   6      355.91      421.87     12.31 o
   1   3   6     4446.91     4254.27     59.13 o
   2   3   6      130.91      168.49     15.63 o
   3   3   6     5875.84     6036.19    109.57 o
  -7   4   6      172.21      171.97     26.98 o
  -6   4   6     1111.13     1108.21     53.84 o
  -5   4   6     2492.49     2524.39     63.64 o
  -4   4   6      131.01      109.51     13.93 o
  -3   4   6     4432.74     4481.65     64.43 o
  -2   4   6     2330.69     2213.98     64.56 o
  -1   4   6     4544.09     4289.29     64.21 o
   0   4   6      227.59      218.85     10.27 o
   1   4   6     1363.68     1388.01     40.83 o
   2   4   6     1898.98     1840.51     70.76 o
   3   4   6      274.28      254.52     33.74 o
   4   4   6     1415.11     1479.00     64.65 o
  -8   5   6     1132.46     1138.98     81.53 o
  -7   5   6     1841.46     1787.32     71.65 o
  -6   5   6     3064.97     3059.76    118.60 o
  -5   5   6     1853.57     1788.73     65.76 o
  -4   5   6     2150.96     2084.19     69.14 o
  -3   5   6      269.07      212.82     25.46 o
  -2   5   6       68.36       67.19     14.75 o
  -1   5   6     1305.78     1256.50     37.03 o
   0   5   6     1461.44     1361.17     42.32 o
   1   5   6     3426.70     3393.64     78.38 o
   2   5   6     1515.89     1746.09     66.52 o
   3   5   6     1304.16     1188.80     59.78 o
  -8   6   6      988.77      899.70    106.54 o
  -7   6   6      303.56      373.63     57.46 o
  -6   6   6      125.28      178.90     30.90 o
  -5   6   6     2924.61     3011.97     91.17 o
  -4   6   6     1177.71     1162.40     59.16 o
  -3   6   6     5968.88     5865.59    125.27 o
  -2   6   6     1878.52     1801.20     53.10 o
  -1   6   6     3752.82     3889.96     94.79 o
   0   6   6        5.83       66.10     26.54 o
   1   6   6      499.00      425.16     32.04 o
   2   6   6      659.16      705.52    101.99 o
  -7   7   6     2577.55     2707.50    152.37 o
  -6   7   6      375.38      481.83     68.81 o
  -5   7   6     1593.74     1556.79     98.57 o
  -4   7   6      174.74      208.83     35.29 o
  -3   7   6      253.71      249.25     42.44 o
  -2   7   6     1516.26     1773.63     67.91 o
  -1   7   6      605.91      432.85     42.19 o
   0   7   6     2397.98     2434.18    143.90 o
  -7   8   6      496.43      276.54     84.01 o
  -6   8   6      859.17      939.65     59.82 o
  -5   8   6     1035.22      969.80     68.54 o
  -4   8   6     1628.13     1652.78     98.20 o
  -3   8   6     1299.77     1149.39    116.19 o
  -2   8   6      648.39      583.91     99.03 o
  -1   8   6      235.53      250.80     96.79 o
  -1   1   7     8782.96     8449.81     71.79 o
   0   1   7     1216.08     1212.37     22.40 o
   1   1   7     2400.11     2291.52     39.98 o
  -3   2   7      817.29      749.75     25.97 o
  -2   2   7      372.43      356.90     14.03 o
  -1   2   7     2301.75     2261.19     34.92 o
   0   2   7     1896.08     1830.19     30.44 o
   1   2   7     2984.21     2898.53     65.01 o
   2   2   7     2380.31     2261.44     46.96 o
  -5   3   7     2182.88     2223.27     70.05 o
  -4   3   7      295.82      282.71     40.61 o
  -3   3   7     5589.03     5496.53    101.42 o
  -2   3   7      922.35      864.52     22.53 o
  -1   3   7     3092.38     2998.36     45.75 o
   0   3   7      707.12      685.42     19.30 o
   1   3   7      537.88      522.18     22.02 o
   2   3   7     2004.26     1964.88     48.57 o
   3   3   7      237.57      246.11     32.78 o
  -7   4   7     3042.18     2974.04    120.60 o
  -6   4   7      742.50      710.72     59.04 o
  -5   4   7     3828.29     3896.68     79.54 o
  -4   4   7       79.78       79.66     14.82 o
  -3   4   7      216.30      255.45     33.89 o
  -2   4   7     2028.97     1816.01     61.69 o
  -1   4   7      473.83      494.37     23.18 o
   0   4   7     3383.17     3258.09     63.13 o
   1   4   7      438.25      404.84     23.67 o
   2   4   7     2461.15     2475.51     66.35 o
   3   4   7       95.46      114.43     28.29 o
   4   4   7      850.78      728.27     67.76 o
  -8   5   7       90.14       83.62     43.87 o
  -7   5   7      358.87      448.57     37.08 o
  -6   5   7     1379.69     1256.92     55.96 o
  -5   5   7     1955.82     2080.26     87.35 o
  -4   5   7     3873.25     4070.05    143.70 o
  -3   5   7     2267.57     2106.87    105.67 o
  -2   5   7     2062.18     2102.57     50.76 o
  -1   5   7      546.04      531.91     30.01 o
   0   5   7      798.27      769.41     40.72 o
   1   5   7      673.84      685.52     37.06 o
   2   5   7     1627.95     1555.98     65.32 o
   3   5   7     1169.63     1111.23     64.54 o
  -8   6   7      819.91      777.87     69.77 o
  -7   6   7     2165.17     1975.58     83.34 o
  -6   6   7      717.45      731.27     60.40 o
  -5   6   7     1277.94     1227.36     88.15 o
  -4   6   7      663.44      779.98     55.11 o
  -3   6   7      231.79      232.54     31.81 o
  -2   6   7     2372.78     2222.63     74.56 o
  -1   6   7      760.02      700.73     42.68 o
   0   6   7     3341.30     3136.06     89.96 o
   1   6   7      264.31      320.27     30.70 o
   2   6   7      861.98     1000.12    106.28 o
  -7   7   7        2.46        0.00     41.28 o
  -6   7   7     2098.15     2095.95    113.24 o
  -5   7   7      388.29      413.44     43.59 o
  -4   7   7     3201.18     3089.38    146.32 o
  -3   7   7      169.44      112.26     35.96 o
  -2   7   7     1705.12     1523.77     66.00 o
  -1   7   7      200.33      272.94     41.31 o
   0   7   7       52.37       73.33     54.10 o
  -6   8   7      779.80      926.28    108.60 o
  -5   8   7       70.09       39.16     78.83 o
  -4   8   7      711.08      705.89    104.07 o
  -3   8   7     1227.98     1167.79    122.66 o
  -2   8   7      797.61     1095.44    119.73 o
  -1   1   8     4477.46     4572.94     52.08 o
   0   1   8    18178.07    18882.48    249.47 o
   1   1   8     9821.99    10614.80     81.94 o
  -3   2   8    28052.15    28869.39    317.18 o
  -2   2   8     5792.82     5982.30     60.66 o
  -1   2   8     9704.00    10260.72     84.02 o
   0   2   8     2193.06     2376.28     43.65 o
   1   2   8     2926.31     2971.15     43.38 o
   2   2   8     9866.81    10085.45     97.14 o
  -5   3   8     3718.97     3849.12     80.95 o
  -4   3   8     3757.22     4044.29    137.39 o
  -3   3   8      250.18      305.90     21.02 o
  -2   3   8    28066.41    29134.94    408.85 o
  -1   3   8     2931.40     2958.16     39.48 o
   0   3   8    38672.51    38455.96    219.03 o
   1   3   8     4422.27     4456.17     66.25 o
   2   3   8    14593.39    14505.35    208.52 o
   3   3   8       18.05       38.04     27.42 o
  -7   4   8     1771.86     1606.18     78.46 o
  -6   4   8    10491.13    10536.16    204.16 o
  -5   4   8     7073.64     6513.07    146.03 o
  -4   4   8    17891.33    18184.39    227.13 o
  -3   4   8     3775.47     3896.20    110.15 o
  -2   4   8    10272.81    10383.08    114.27 o
  -1   4   8     4489.84     4370.79     87.81 o
   0   4   8      830.59      938.77     35.31 o
   1   4   8     5811.44     5770.64    123.74 o
   2   4   8     2698.16     2652.65     69.75 o
   3   4   8     7986.51     7894.64    140.94 o
   4   4   8     2224.48     2108.30    211.95 o
  -8   5   8     2917.84     2895.09    146.27 o
  -7   5   8     2646.11     2643.67     87.38 o
  -6   5   8     1458.18     1537.87     62.43 o
  -5   5   8      255.75      337.48     35.15 o
  -4   5   8     6796.25     6732.64    188.10 o
  -3   5   8     3770.35     4118.34    101.42 o
  -2   5   8    14368.60    14219.55    137.45 o
  -1   5   8     5910.47     5635.08     99.20 o
   0   5   8    11088.10    11144.62    274.75 o
   1   5   8     2305.24     2245.83     91.93 o
   2   5   8     2991.15     3037.92     90.25 o
   3   5   8      468.38      591.77     63.43 o
  -7   6   8     1061.40     1049.07     80.32 o
  -6   6   8    10955.75    11328.92    209.82 o
  -5   6   8     1360.73     1332.89     96.11 o
  -4   6   8    10530.09    10453.84    319.89 o
  -3   6   8       28.71       48.90     28.56 o
  -2   6   8     2688.54     2866.05     87.23 o
  -1   6   8     2498.36     2438.94     80.42 o
   0   6   8        5.42       30.92     30.30 o
   1   6   8     6631.57     6687.55    147.72 o
  -7   7   8      712.97      608.71     49.38 o
  -6   7   8     1108.72     1083.95     76.84 o
  -5   7   8     2575.65     2459.78    105.48 o
  -4   7   8     1682.35     1557.16     96.46 o
  -3   7   8     7931.60     7721.23    176.75 o
  -2   7   8     2893.15     2775.62     90.73 o
  -1   7   8     6869.57     6707.95    203.94 o
   0   7   8     1317.37      986.11    113.02 o
  -4   8   8     2334.74     2140.69    188.42 o
   0   0   9     7531.03     7109.47    141.26 o
  -1   1   9      726.52      692.88     33.58 o
   0   1   9      488.47      421.41     20.24 o
   1   1   9     3478.30     3556.88     32.39 o
  -3   2   9     1898.98     1950.55     39.12 o
  -2   2   9     7581.73     7450.36     82.50 o
  -1   2   9     3551.62     3536.60     60.14 o
   0   2   9     6437.25     6513.08     60.50 o
   1   2   9     2816.03     2741.39     47.57 o
   2   2   9     1616.15     1542.98     39.61 o
  -5   3   9      903.91      846.43     39.90 o
  -4   3   9     6165.55     6360.03    120.65 o
  -3   3   9        3.99       16.53     12.63 o
  -2   3   9     1888.46     1947.72     47.60 o
  -1   3   9     2942.50     2849.54     58.86 o
   0   3   9      755.73      780.17     29.00 o
   1   3   9     7467.58     7304.83    126.58 o
   2   3   9     1412.28     1421.34     41.61 o
   3   3   9     4537.33     4687.65    140.52 o
  -7   4   9      318.65      237.61     41.20 o
  -6   4   9      629.14      549.52     43.42 o
  -5   4   9     1731.91     1749.41     72.68 o
  -4   4   9      582.50      544.51     30.39 o
  -3   4   9     6350.80     6157.91    123.20 o
  -2   4   9     1569.80     1441.79     44.86 o
  -1   4   9     7530.32     7239.07     95.51 o
   0   4   9      858.66      866.72     41.24 o
   1   4   9     1409.68     1443.91     43.49 o
   2   4   9      757.90      758.76     36.47 o
   3   4   9      136.52       95.75     32.75 o
  -7   5   9     1948.62     2107.82     78.44 o
  -6   5   9     2921.86     2887.75    176.25 o
  -5   5   9     2197.59     2141.91     70.89 o
  -4   5   9     1710.06     1605.35     77.08 o
  -3   5   9      890.59      764.51     46.05 o
  -2   5   9     1458.54     1458.59     58.20 o
  -1   5   9     1572.42     1484.30     53.80 o
   0   5   9     3140.65     3019.84    100.43 o
   1   5   9     2805.47     2936.47     71.09 o
   2   5   9     2189.51     2162.96     77.96 o
  -7   6   9      425.17      438.54     66.63 o
  -6   6   9      321.74      324.64     35.67 o
  -5   6   9     2892.69     3000.74    125.56 o
  -4   6   9      764.88      823.27     70.32 o
  -3   6   9     4634.94     4832.90    317.82 o
  -2   6   9      800.41      754.38     46.76 o
  -1   6   9     2838.24     3165.95     95.01 o
   0   6   9      131.23      135.52     34.69 o
   1   6   9      382.11      469.18     54.15 o
  -6   7   9      343.93      340.45    162.66 o
  -5   7   9     1835.18     1694.10     90.30 o
  -4   7   9      313.18      305.93     44.09 o
  -3   7   9       80.90       56.03     40.91 o
  -2   7   9     2277.12     2093.93    117.72 o
  -1   1  10     8942.96     8911.67    106.08 o
   0   1  10     1878.85     1892.70     49.06 o
   1   1  10     1280.87     1250.52     37.11 o
  -3   2  10     1142.91     1135.30     31.56 o
  -2   2  10     1189.82     1118.43     32.28 o
  -1   2  10      993.54      988.80     38.39 o
   0   2  10      419.32      428.12     21.48 o
   1   2  10     4940.38     5127.39    102.14 o
   2   2  10      825.05      800.23     33.04 o
  -5   3  10     2575.32     2629.63     65.69 o
  -4   3  10      447.99      478.02     25.68 o
  -3   3  10     5583.70     5916.98    158.29 o
  -2   3  10     1199.57     1151.65     36.59 o
  -1   3  10     4838.41     4910.04     81.64 o
   0   3  10       45.95       52.06     15.53 o
   1   3  10      598.82      635.66     26.89 o
   2   3  10     1266.09     1238.90     48.29 o
   3   3  10      266.30      257.60     72.73 o
  -6   4  10      830.42      772.42    111.41 o
  -5   4  10     1955.28     2086.70    137.95 o
  -4   4  10      513.62      534.31     38.00 o
  -3   4  10      318.15      297.02     29.57 o
  -2   4  10      823.98      794.55     38.29 o
  -1   4  10      510.33      468.79     30.41 o
   0   4  10     3295.72     3399.63     71.88 o
   1   4  10      765.99      756.13     32.30 o
   2   4  10     2880.34     2910.85     93.93 o
   3   4  10      101.70      142.50    120.99 o
  -7   5  10      601.74      507.93     90.87 o
  -6   5  10      389.17      433.60    112.25 o
  -5   5  10     2608.21     2688.62    119.57 o
  -4   5  10     1999.73     2071.52     81.77 o
  -3   5  10     2693.83     2915.78     90.72 o
  -2   5  10     1104.15     1112.19     49.20 o
  -1   5  10      645.65      713.47     39.66 o
   0   5  10      291.77      314.14     32.22 o
   1   5  10     1140.16     1088.77     77.04 o
   2   5  10      906.02      777.12     72.43 o
  -6   6  10       54.99      124.77     70.81 o
  -5   6  10      406.87      411.17     44.48 o
  -4   6  10      980.51     1033.71    101.00 o
  -3   6  10      221.86      262.77     41.35 o
  -2   6  10     2660.95     2794.44     91.42 o
  -1   6  10     1217.97     1274.61     72.65 o
   0   6  10     3044.37     2909.23    180.52 o
  -6   7  10     1909.53     1970.63    228.98 o
  -4   7  10     2063.87     1865.50    189.21 o
  -3   7  10       74.92       66.55     95.61 o
  -2   7  10      717.55      770.75    100.94 o
  -1   1  11      212.06      229.89     21.14 o
   0   1  11     3040.34     3093.95     66.27 o
   1   1  11     1279.14     1315.81     47.28 o
  -3   2  11     1618.15     1625.92     91.88 o
  -2   2  11     2709.33     2548.50     61.67 o
  -1   2  11     1333.27     1377.63     41.38 o
   0   2  11      266.75      268.66     34.22 o
   1   2  11      301.62      263.57     26.24 o
   2   2  11     1822.77     1694.27     58.81 o
  -5   3  11     1093.21     1218.51    113.68 o
  -4   3  11      286.52      296.28     57.98 o
  -3   3  11      323.52      292.04     88.72 o
  -2   3  11     1518.06     1471.65     71.25 o
  -1   3  11      359.49      323.59     22.93 o
   0   3  11     2930.73     2987.57    136.09 o
   1   3  11      215.12      230.20     24.00 o
   2   3  11     1639.57     1622.14     65.85 o
   3   3  11      230.53      275.96     76.87 o
  -6   4  11     1522.13     1686.72    137.22 o
  -5   4  11      426.68      488.53     72.57 o
  -4   4  11     2749.23     2898.91    115.99 o
  -3   4  11      409.23      431.82     36.58 o
  -2   4  11     1754.49     1599.74     55.79 o
  -1   4  11      154.29      188.19     26.60 o
   0   4  11      309.30      352.74     32.19 o
   1   4  11     1470.94     1496.42     59.60 o
   2   4  11      222.50      252.95     37.53 o
   3   4  11     2010.52     1590.99    194.32 o
  -6   5  11      601.35      660.66     86.50 o
  -5   5  11       75.33      102.41     53.16 o
  -4   5  11      410.29      459.73     41.98 o
  -3   5  11     1039.22      924.32     54.76 o
  -2   5  11     1446.92     1545.38     67.58 o
  -1   5  11     1549.46     1600.55    118.68 o
   0   5  11      624.17      656.60     44.06 o
   1   5  11     1265.90     1212.97    113.62 o
  -6   6  11     1293.30     1429.33    188.70 o
  -5   6  11      636.94      764.68    139.15 o
  -4   6  11     1668.81     1612.89     87.78 o
  -3   6  11      260.99      317.07     44.03 o
  -2   6  11      197.16      201.91     36.48 o
  -1   6  11     1108.05     1028.80     79.70 o
   0   0  12    27959.59    28171.99    750.38 o
  -1   1  12     2081.40     2193.79     49.94 o
   0   1  12     2256.53     2299.51     58.12 o
   1   1  12     6825.96     7058.34    146.03 o
  -3   2  12     1752.83     1964.48     67.97 o
  -2   2  12    17057.38    17853.77    192.55 o
  -1   2  12     6713.38     6642.76    147.17 o
   0   2  12    12174.66    12805.37    157.78 o
   1   2  12     4753.58     4768.29    121.16 o
   2   2  12     4470.04     4481.50    114.95 o
  -5   3  12     1189.42     1252.81    266.72 o
  -4   3  12    10101.88    10436.14    582.76 o
  -3   3  12       91.18       74.50     36.65 o
  -2   3  12     1884.16     1916.40     70.75 o
  -1   3  12     4774.88     4693.79     87.02 o
   0   3  12      168.30      200.96     25.85 o
   1   3  12    10484.47    10394.55    251.39 o
   2   3  12      625.63      672.04     61.08 o
   3   3  12    11245.80    10375.80    493.01 o
  -5   4  12     3738.54     3589.72    339.83 o
  -4   4  12     1996.62     1866.70    123.92 o
  -3   4  12    10070.25    10381.21    176.99 o
  -2   4  12     4560.14     4511.16    112.44 o
  -1   4  12    10675.56    10541.50    254.02 o
   0   4  12     1839.38     1763.65     65.95 o
   1   4  12     3679.44     3607.91     94.87 o
   2   4  12     1667.81     1559.73    160.86 o
  -5   5  12     2932.76     3196.80    245.68 o
  -4   5  12     3636.81     4040.71    138.21 o
  -3   5  12     1164.76     1164.07     72.71 o
  -2   5  12      691.59      604.52     91.58 o
  -1   5  12     3650.17     3575.07    106.18 o
   0   5  12     1596.88     1555.81    112.31 o
   1   5  12     6918.51     6792.21    269.08 o
  -5   6  12     5896.57     5325.87    322.20 o
  -3   6  12    11220.78    10923.47    448.55 o
  -2   6  12     1560.76     1604.23    159.06 o
  -1   6  12     7285.88     7272.36    318.46 o
  -1   1  13     6504.24     6325.15    119.59 o
   0   1  13     1335.32     1328.64     56.91 o
   1   1  13     2872.17     3055.37     78.45 o
  -3   2  13      475.63      462.31     46.23 o
  -2   2  13      572.53      581.41     38.39 o
  -1   2  13     2887.26     2773.33     82.23 o
   0   2  13     2149.46     2091.16     67.73 o
   1   2  13     3277.95     3375.66     90.78 o
   2   2  13     2393.66     2426.86    106.34 o
  -5   3  13     2685.12     2715.59    167.82 o
  -4   3  13      176.93      181.88     68.21 o
  -3   3  13     5864.71     5949.02    162.93 o
  -2   3  13      443.58      425.96     36.05 o
  -1   3  13     3294.50     3302.09     96.19 o
   0   3  13      150.86      114.94     28.42 o
   1   3  13      601.73      672.86     41.00 o
   2   3  13     1740.91     1860.13     99.38 o
  -5   4  13     2859.68     2989.35    241.42 o
  -4   4  13      916.05      905.73     66.56 o
  -3   4  13      153.66      195.75     36.41 o
  -2   4  13     2357.16     2287.03     83.75 o
  -1   4  13      655.78      638.30     41.53 o
   0   4  13     3985.47     3906.47    100.12 o
   1   4  13     1057.91     1131.30     66.84 o
   2   4  13     2520.34     2285.83    219.33 o
  -5   5  13     2339.77     2621.58    223.05 o
  -3   5  13     2643.68     3042.96    141.05 o
  -2   5  13     1670.03     1749.94     89.69 o
  -1   5  13     1139.92     1251.69     93.26 o
   0   5  13      193.32      172.36     90.47 o
  -1   1  14      155.67      174.52     30.56 o
   0   1  14     1836.84     1852.04     71.38 o
   1   1  14     1295.93     1217.88     78.37 o
  -3   2  14     2793.41     2885.07    131.68 o
  -2   2  14     1190.54     1107.04     68.01 o
  -1   2  14     1200.10     1179.46     62.34 o
   0   2  14      161.71      208.88     28.13 o
   1   2  14      331.74      349.94     31.54 o
   2   2  14     1354.63     1338.60     80.51 o
  -4   3  14      333.20      384.52     83.42 o
  -3   3  14       12.49       39.21     39.19 o
  -2   3  14     2758.37     2704.54     91.17 o
  -1   3  14      356.18      375.59     35.26 o
   0   3  14     4843.65     4971.39    112.15 o
   1   3  14      821.76      797.43     46.15 o
   2   3  14     1602.98     1145.11    157.34 o
  -4   4  14     2791.71     3100.40    230.84 o
  -3   4  14      365.42      436.15     45.73 o
  -2   4  14     1377.30     1309.27     83.97 o
  -1   4  14      835.13      707.65     48.44 o
   0   4  14       27.06       41.06     41.12 o
   1   4  14     1096.25     1091.06     70.99 o
   0   0  15      633.39      843.84    112.44 o
  -1   1  15      101.04      128.46     37.28 o
   0   1  15       36.95       33.72     33.14 o
   1   1  15      699.39      711.12     50.90 o
  -3   2  15      470.18      490.13     51.80 o
  -2   2  15      948.16     1044.15     69.92 o
  -1   2  15      749.88      843.97     51.64 o
   0   2  15     1153.55     1301.22     64.60 o
   1   2  15      575.24      604.01     50.07 o
   2   2  15      177.10      206.42     77.78 o
  -4   3  15     1199.46     1456.71    160.34 o
  -3   3  15      147.15      119.98     61.65 o
  -2   3  15      501.94      448.99     55.05 o
  -1   3  15      606.23      642.69     47.06 o
   0   3  15      149.21       58.75     45.63 o
   1   3  15     1825.33     1615.46    129.82 o
  -1   4  15     1933.92     2003.43    173.30 o
   0   1  16     2447.02     2480.43    127.38 o
  -3   2  16     1154.69     1052.22    186.54 o
  -2   2  16      824.20      890.55    103.12 o
  -1   2  16     3341.25     3007.33    112.80 o
   0   2  16     1483.12     1240.59     73.55 o
  -1   3  16     6621.96     6668.68    239.81 o
   0   1  17     4163.50     3505.14    197.90 o
 
